# Supplementary material for: Restless abdomen: a spectrum or a phenotype variant of restless legs syndrome?
Source: BMC Neurol. 2020 Aug 12;20:298. doi: 10.1186/s12883-020-01875-1 (PMC7425072; doi:10.1186/s12883-020-01875-1)
Supplement: Supplementary file 1 — Additional file 1. Supplementary file: Raw data of these patients enrolled in our study. [file 12883_2020_1875_MOESM1_ESM.xlsx]

## Sheet: Sheet1
Data sources	name	home address	geographic position	phone number	age at first-visit (year)	gender	age at symptoms onset(years)	duration of symptoms(years)	family history	PD	Distribution of the sensations	type of RLS sensations	RLS symptom fluctuation with seasonal trends	Classification	International RLS Rating Scale (IRLS-RS)	Therapy	degree of education	Occupation	Marital status	previous history	Smoking history	Alcohol history	coffee or tea history	Hamilton Anxiety Scale (HAMA)	Hamilton Depression Scale (HAMD)	height	weight	BMI	mean PLMS index	ferritin（20-290ug/L）	transferrin（2-3.6g/L）	serum iron（11-30umol/L）	total iron binding capacity (TIBC)（50-77umol/L）	hemoglobin (Hb)	erythropoietin (EPO)（2.59-18.5）	routine biochemistry test	transferrin saturation (TSAT)=serum iron/TIBC
Shanghai General Hospital	*	Henan Province	Central China	*	*	*	48	18	no	no	Front of thigh and abdomen	Itching	Worse in cold weather	Chronic-persistent	21	Pramipexol 0.25 mg/n	illiteracy	Farmer	Married	none	no	no	no	9	13	155	60	24.97	U	71.7	3.63	14	69.2	U	U	U	0.202312
Shanghai General Hospital	*	Jiangsu Province	East China	*	*	*	36	26	no	no	Legs, arms and abdomen	Crawling	Worse in wet weather	Chronic-persistent	21	Pramipexol 0.25 mg/n	U	Retiree	Married	hypertension	no	no	no	5	11	161	58	22.37	U	U	U	U	U	U	U	U	U
Shanghai General Hospital	*	Shanghai	East China	*	*	*	62	4	no	no	Upper thigh, genital area and abdomen	Soreness, formication and itching	U	Chronic-persistent	29	Pramipexol 0.25 mg/n and antidepressant	junior high	Retiree	Married	anemia 20 years ago	20 years, half a pack per day	no	no	23	17	152	76	32.89	U	151	2.21	16.8	51.5	U	17.53	Normal	0.326214
Shanghai General Hospital	*	Hebei Province	Northeast China	*	*	*	9	50	grandma, mother and daughter (similar regular RLS symptoms)	no	Legs, arms, hip and abdomen	Indescribable discomfort	Worse in summer	Intermittent	35	Pramipexol 0.27 mg/n	U	Kindergarten teacher	Married	none	no	no	no	25	18	154	58	23.45	U	59.5	2.56	11.4	56.2	120	12.43	U	0.202847
Shanghai General Hospital	*	Jiangxi Province	Central China	*	*	*	27	38	no	no	Legs and abdomen	Indescribable discomfort	U	Chronic-persistent	27	Pramipexol 0.28 mg/n	illiteracy	Farmer	Married	none	no	no	no	9	12	150	42	18.67	U	115.3	2.26	10.5	54.1	118.9	7.01	Normal	0.194085
Shanghai General Hospital	*	Zhejiang Province	East China	*	*	*	44	20	no	no	Knee, popliteal fossa, calf and abdomen	Itching and soreness	U	Chronic-persistent	20	Pramipexol 0.29 mg/n	U	Retiree	Married	none	no	no	no	15	17	163	58	15.8	U	65.1	2.61	17.7	56.8	129	20.5	Normal	0.312
The First Hospital of Jilin University	*	Jilin Province	Northeast China	*	*	*	71	0.83	no	no	Abdomen	Soreness	U	Chronic-persistent	31	Pramipexol 0.25 mg/n and gabapentin 0.3 g/d	U	Retiree	Married	hysteromyomectomy	no	no	no	12	18	175	70	22.9	23.5/h	90	U	19.2	80.4	128	U	U	0.238806
The First Hospital of Jilin University	*	Jilin Province	Northeast China	*	*	*	69	1	no	no	Abdomen	Indescribable discomfort	U	Chronic-persistent	32	Pramipexol 0.25 mg/n and gabapentin 0.3 g/d	U	Retiree	Married	carotid plaque	no	no	no	20	12	174	75	24.8	38.2/h	117	U	18.3	53.4	121	U	U	0.342697
The First Hospital of Jilin University	*	Jilin Province	Northeast China	*	*	*	72	14	no	no	Chest and abdomen	Itching	U	Chronic-persistent	29	Pramipexol 0.25 mg/n and gabapentin 0.3 g/d	U	Retiree	Married	diabetes	no	no	no	5	4	160	60	23.4	18.7/h	28.4	U	6.6	75.2	118	U	U	0.087766
Changchun Central Hospital	*	Jilin Province	Northeast China	*	*	*	75	3	no	no	Legs and abdomen	Numbness	U	Chronic-persistent	32	Madopar 125mg/d	college	Retiree	Married	diabetes, hypertension and hypothyroidism	sometimes	no	no	21	14	178	80	25.2	U	115.9	U	15.1	45.37	136	17.6	U	0.332819
*: We have hidden some of the content because it might violate the subject's rights
U: unknown
